# Supplementary material for: Frequency‐of‐seeing curves (psychometric functions) for perimetric stimuli in age‐related macular degeneration
Source: Ophthalmic Physiol Opt. 2024 Sep 27;45(1):301–7. doi: 10.1111/opo.13396 (PMC11629837; doi:10.1111/opo.13396)
Supplement: Supplementary file 1 — Appendix S1: [file OPO-45-301-s002.csv]

subject	location	mean	sd	gof.p	upperAsy	lowerAsy	totalNpres	nLevels
1	0	18.1	3	0.668	100	0	177	14
1	1	27.8	1.6	0.774	100	0	177	11
1	2	20.6	3.7	0.923	100	10	177	15
1	3	9.5	5.1	0.999	100	0	177	15
1	4	22.3	4.4	0.763	100	0	177	13
1	5	29.5	0.5	0.757	98	5	177	12
1	6	24.8	1.2	0.115	100	0	177	10
1	7	28.6	1.1	0.913	100	0	177	11
1	8	26.8	1.5	0.808	100	9	177	11
2	0	21.7	3.2	0.986	100	1	225	11
2	1	23.7	1.6	0.592	100	0	225	13
2	2	25	1.6	0.852	97	0	225	11
2	3	20.2	3.6	0.152	100	0	225	16
2	4	28	1	0.937	99	1	225	13
2	5	18.8	1.6	0.994	92	0	225	11
2	6	25.5	1.3	0.848	99	1	225	18
2	7	29.3	1.2	0.486	97	0	225	17
2	8	28.8	1.1	0.554	100	0	225	17
3	0	22.2	1.1	0.192	90	0	243	12
3	1	27.4	1.4	0.933	90	0	243	11
3	2	26.1	1.5	0.996	95	3	243	11
3	3	27.4	1.7	0.941	99	2	243	10
3	4	25.9	1.1	0.983	90	4	243	13
3	5	26.2	1	0.6	91	0	243	9
3	6	25	1.5	0.971	91	0	243	14
3	7	26.4	0.9	0.647	93	4	243	14
3	8	25.2	1.7	0.242	100	0	243	16
4	0	19	2.2	0.968	100	10	243	9
4	1	8.6	4.5	0.917	91	10	243	9
4	2	15.4	1.9	0.574	90	4	243	12
4	3	9.4	4.8	0.462	99	0	243	11
4	4	19.6	1.4	0.913	98	0	243	11
4	5	25.5	1.4	0.974	97	0	243	11
4	6	24.3	1.5	0.95	100	0	243	12
4	7	28.2	1.3	0.895	100	0	243	10
4	8	25.1	1.2	0.962	94	3	243	12
5	0	16.1	3	0.139	100	0	243	20
5	1	27.2	2.1	0.2	100	10	243	14
5	2	25.7	1.2	0.515	96	10	243	14
5	3	27.5	1.3	0.578	100	10	243	12
5	4	28	2.5	0.895	100	8	243	11
5	5	25	1.8	0.92	91	6	243	10
5	6	26	1.3	0.998	100	10	243	9
5	7	29.7	2.4	0.999	100	10	243	19
5	8	28.5	1.3	0.96	100	5	243	22
6	0	15.5	2.8	0.554	90	0	243	14
6	1	17.7	2.8	0.249	100	0	243	12
6	2	20.8	2.7	0.76	100	0	243	17
6	3	0.1	0.7	0	90	3	243	15
6	4	20.1	2.2	0.999	90	0	243	14
6	5	16.7	2.9	0.999	100	10	243	12
6	6	25.2	1.7	0.587	98	4	243	16
6	7	26.3	2.1	0.829	99	0	243	17
6	8	24.9	1.7	0.908	96	10	243	9
7	0	26.5	1.8	0.933	100	5	243	18
7	1	31.3	1.3	0.922	100	6	243	15
7	2	28.5	2	0.834	99	2	243	9
7	3	31.4	1.4	0.533	97	5	243	12
7	4	30.1	1	0.772	98	5	243	16
7	5	28.5	1.2	0.963	100	7	243	15
7	6	27.4	1.5	0.795	100	10	243	9
7	7	28.8	1.3	0.891	100	8	243	11
7	8	29.4	1.4	0.132	100	0	243	10
8	0	21	5.1	0.285	90	0	216	10
8	1	24.5	1.3	0.911	96	10	216	14
8	2	25.8	2.2	0.494	91	1	216	10
8	3	24.6	1.9	0.422	96	10	216	11
8	4	26.6	2.1	0.995	92	0	216	9
8	5	27.5	2.2	0.978	98	3	216	9
8	6	26.3	1.5	0.785	92	5	216	11
8	7	27.3	2.1	0.32	98	0	216	12
8	8	28.2	1.2	0.365	97	10	216	15
9	0	24.9	1.1	0.999	95	4	243	15
9	1	28.7	1.4	0.95	100	0	243	13
9	2	26.3	1.4	0.813	100	6	243	13
9	3	24.4	1.5	0.946	100	0	243	11
9	4	25.8	1.9	0.656	100	3	243	13
9	5	24.3	2.2	0.357	99	0	243	9
9	6	25.3	1.3	0.893	93	4	243	10
9	7	28.5	1.3	0.802	100	0	243	10
9	8	28.4	1.7	0.59	100	0	243	12
10	0	10.5	7.6	0.985	100	8	297	15
10	1	20.9	1.9	0.895	90	0	297	15
10	2	0.1	0.5	0.019	90	1	297	31
10	3	24.1	1.4	0.939	90	4	297	9
10	4	18.6	7.2	0.95	96	10	297	22
10	5	22.4	2.1	0.349	100	4	297	11
10	6	0.1	0.1	0.759	100	2	297	29
10	7	0.1	12	0.24	90	7	297	21
10	8	24.9	1.2	0.969	100	5	297	30
11	0	21.1	2.3	0.803	91	10	221	10
11	1	0.1	0.5	0	90	1	221	9
11	2	3.8	4.9	0.967	90	0	218	19
11	3	13.5	4.1	0.7	100	10	219	19
11	4	18.2	4.5	0.527	100	0	220	25
11	5	25.1	1.5	0.879	97	0	220	28
11	6	18.2	7.6	0.999	100	10	218	13
11	7	26.6	3.5	0.953	100	0	221	11
11	8	26.7	1.9	0.964	99	0	221	17
12	0	11.4	8.3	0.342	100	0	273	16
12	1	10.3	4.1	0.799	90	0	272	14
12	2	22	3.2	0.976	90	1	272	12
12	3	28	2.2	0.398	97	0	273	11
12	4	27.2	1.4	0.943	100	0	271	13
12	5	18.6	2.8	0.642	100	4	271	13
12	6	24.5	1.2	0.977	100	4	272	9
12	7	28.4	1.6	0.699	97	4	272	12
12	8	25.4	1.2	0.718	98	0	275	17
13	0	20.4	2.7	0.781	94	0	245	15
13	1	29.5	0.5	0.996	96	10	244	13
13	2	26.8	1.6	0.484	96	6	244	9
13	3	28.4	1.6	0.768	97	0	244	12
13	4	25.6	1.3	0.997	96	10	244	13
13	5	27.4	2	0.675	100	0	243	20
13	6	22.6	1.5	0.395	100	1	243	13
13	7	24.6	1.3	0.989	98	10	243	23
13	8	25.4	1.5	0.357	100	0	243	20
14	0	26.6	2.6	0.615	99	0	216	11
14	1	28.3	1.2	0.505	100	3	216	9
14	2	26.2	0.6	0.131	99	10	216	9
14	3	24.6	2.3	0.97	90	0	216	16
14	4	26	1.7	0.577	100	0	216	12
14	5	25.7	1.6	0.97	97	1	216	13
14	6	25.1	1.1	0.992	100	0	216	12
14	7	25.8	1.3	0.138	100	2	216	11
14	8	27.5	1.2	0.166	90	1	216	11
15	0	19.6	3.4	0.984	95	0	270	18
15	1	23.4	3.7	0.624	100	0	273	11
15	2	13.4	3.9	0.892	90	0	272	17
15	3	23.5	2.2	0.939	93	0	271	9
15	4	23.7	3.1	0.521	100	0	272	19
15	5	28.1	2.2	0.644	100	0	271	10
15	6	13.6	3.2	0.959	90	8	271	20
15	7	26.6	1.8	0.74	100	0	271	9
15	8	27.5	2.6	0.925	100	0	271	21
16	0	21.8	2.3	0.503	90	0	193	13
16	1	29.4	1.6	0.999	92	10	194	10
16	2	27.6	2.1	0.344	100	1	193	11
16	3	28.3	1.3	0.605	90	7	193	11
16	4	28.8	1.3	0.853	95	4	193	12
16	5	28.1	1.9	0.579	96	0	197	9
16	6	26	1.2	0.65	90	6	195	11
16	7	26.4	2.4	0.703	100	1	194	11
16	8	27.6	1.5	0.436	98	7	196	12
17	0	26.7	2.5	0.976	100	0	270	16
17	1	26.3	1.7	0.868	100	0	270	10
17	2	23.3	2.1	0.78	100	0	270	9
17	3	30.1	1.3	0.608	98	0	270	9
17	4	25.8	1.2	0.831	99	9	270	11
17	5	24.8	1.3	0.237	96	0	270	11
17	6	25	1.6	0.917	92	0	270	17
17	7	27.4	1.8	0.927	99	0	271	13
17	8	27.8	1.4	0.832	100	0	272	11
18	0	25.1	2	0.91	90	0	270	9
18	1	29	1.6	0.647	100	0	270	10
18	2	22.6	1.6	0.999	100	7	270	13
18	3	0.1	1.1	0.034	90	5	270	20
18	4	27.6	1.3	0.919	92	9	271	13
18	5	29	1.7	0.192	100	0	271	9
18	6	26	0.5	0.862	93	8	270	9
18	7	8.1	5.4	0.988	100	0	272	13
18	8	25.4	1.4	0.993	100	8	270	29
19	0	28.7	5.6	0.367	90	0	270	18
19	1	26.6	1.7	0.373	100	7	270	12
19	2	28.1	2.1	0.906	94	0	270	11
19	3	25.3	3	0.747	100	0	270	9
19	4	27.6	1	0.963	98	10	270	9
19	5	16.9	3.8	0.639	90	9	270	23
19	6	25.3	1.4	0.675	90	4	270	12
19	7	28.2	1.6	0.962	100	7	270	9
19	8	26.2	1.7	0.712	98	9	270	17
20	0	21.2	2.6	0.806	100	0	216	11
20	1	25.2	1.2	0.909	93	4	216	11
20	2	4	4.3	0.399	100	6	216	32
20	3	11.8	8.5	0.724	100	10	216	11
20	4	24.4	1.1	0.376	96	0	216	14
20	5	25.3	1.2	0.795	94	0	216	9
20	6	24.8	1.2	0.95	92	3	216	11
20	7	23.8	1	0.289	90	0	216	17
20	8	24.9	1.1	0.954	100	2	216	9
